# Supplementary material for: QTL mapping for pod quality and yield traits in snap bean (Phaseolus vulgaris L.)
Source: Front Plant Sci. 2024 Aug 12;15:1422957. doi: 10.3389/fpls.2024.1422957 (PMC11345156; doi:10.3389/fpls.2024.1422957)
Supplement: Supplementary file 3 [file Table_1.xlsx]

## Sheet: Sheet1
Supplemental Table S1. Heritabilities and variance partitioning of field phenotyping data derived from the heritability R package (Kruijer et al. 2015).
	Broad-sense heritability (H2)	Genetic variance	Residual variance	Average number of replicates	Lower confidence interval of H2	Upper confidence interval of H2
Pod weight per plant (PWPP)	0.0319828	73.5408	2225.85	8.95249	0.0061335	0.0647864
Pods per plant (PPP)	0.0413615	19.8922	461.044	8.95249	0.0141974	0.0757097
Pod length (PLF)	0.246875	0.526771	1.60698	8.95249	0.197571	0.304506
Pod diameter (PD)	0.298586	0.0616581	0.144842	8.95249	0.245815	0.359067
Pod string fresh pods (PSFP)	0.179749	0.0153368	0.0699867	8.95249	0.136237	0.231929
Pod fiber fresh pods (PFFP)	0.389138	0.336879	0.528826	8.95249	0.332463	0.451897
Pod shape (PSh	0.374321	0.0931555	0.15571	8.95249	0.318091	0.436937
Pod string dry pods (PSDP)	0.391639	9.317	14.4727	5.98409	0.327862	0.460544
Pod fiber dry pods (PFDP)	0.309615	6.60387	14.7254	5.98409	0.248155	0.378054
