# Supplementary material for: QTL mapping for pod quality and yield traits in snap bean (Phaseolus vulgaris L.)
Source: Front Plant Sci. 2024 Aug 12;15:1422957. doi: 10.3389/fpls.2024.1422957 (PMC11345156; doi:10.3389/fpls.2024.1422957)
Supplement: Supplementary file 4 [file Table_2.xlsx]

## Sheet: Sheet1
Supplemental Table S2. Fisher's Exact Test results of candidate loci identified from QTL mapping
Trait	QTL	Chromosome	Position	P-value, Fisher's Exact Test
Pod shape (PS)	Pv04pos32087971	Pv04	2087971	2.12e-05
	Pv04pos44415636	Pv04	4415636	1.05e-13
Pod suture string (PSS)	Pv02pos25446382	Pv02	5446382	0.0001665
	Pv02pos44421403	Pv02	4421403	< 2.2 E-16
Pod wall fiber (PWF)	Pv01pos36753056	Pv01	6753056	1.42e-05
	Pv01pos37572367	Pv01	7572367	2.41e-05
	Pv01pos46444371	Pv01	6444371	4.82e-07
	Pv04pos4441185	Pv04	441185	1.3e-07
	Pv04pos44415636	Pv04	4415636	7.7e-12
Pod shattering (PSH)	Pv01pos3164234	Pv01	164234	0.0001079
	Pv01pos45535076	Pv01	5535076	9.25e-09
	Pv02pos37663091	Pv02	7663091	0.0001717
	Pv02pos44294622	Pv02	4294622	4.41e-08
	Pv04pos44415636	Pv04	4415636	0.00142
